# Supplementary material for: Circulating microRNAs in Cerebrospinal Fluid and Plasma: Sensitive Tool for Detection of Secondary CNS Involvement, Monitoring of Therapy and Prediction of CNS Relapse in Aggressive B-NHL Lymphomas
Source: Cancers (Basel). 2022 May 6;14(9):2305. doi: 10.3390/cancers14092305 (PMC9103209; doi:10.3390/cancers14092305)
Supplement: Supplementary file 1 [file cancers-14-02305-s001.zip]

Archive with 1 entries (1 files):
- cancers-1659423-supplementary.pdf
